# Supplementary material for: Circular RNA circFat3 as a biomarker for construction of postmortem interval Estimation models in mouse brain tissues at multiple temperatures
Source: Sci Rep. 2025 Jul 1;15:21577. doi: 10.1038/s41598-025-07998-0 (PMC12216475; doi:10.1038/s41598-025-07998-0)
Supplement: Supplementary file 2 — Supplementary Material 2 [file 41598_2025_7998_MOESM2_ESM.xlsx]

## Sheet: Supplementary Table 1
Supplementary Table 1. Information of primer sequences
Gene name	Primer sequences	Size (bp)
mmu_circ_0001746 (Fat3) Divergent primer	CACCCTATTTCCCAGACTTTGC	276
	AGACAGTGGCAAACAGCTTCAG
mmu_circ_0001746 (Fat3) Convergent primer	AGAGATGGCAGTGGTCTTGG	284
	GAGTCAGGGTCCTCAGCTTG
Actb	TGTTACCAACTGGGACGACA	392
	TCTCAGCTGTGGTGGTGAAG
Actb Divergent primer	CTGGCCTGTACACTGACTTGA	190
	GTCATCCATGGCGAACTGGT
28S rRNA	TCATCAGACCCCAGAAAAGG	105
	GTTGATTCGGCAGGTGAGTT
Gapdh	AACATCATCCCTGCATCCACT	124
	TCAGATCCACGACGGACACA
Gapdh-gDNA	ACCCAGAAGACTGTGGATGG	171
	CACATTGGGGGTAGGAACAC
18S rRNA	AAACGGCTACCACATCCAAG	155
	CCTCCAATGGATCCTCGTTA
Hprt1	GGTTAAGCAGTACAGCCCCA	224
	ACTTGCGCTCATCTTAGGCT
Tbp	GAGTTGTGCAGAAGTTGGGC	494
	CAGTAGTGCTGCAGGGTGAT
mt-co1	TATGTTCTATCAATGGGAGC	195
	GTAGTCTGAGTAGCGTCGTG

## Sheet: Supplementary Table 2
Supplementary Table 2. Establishment of the mathematical models for 25°C PMI estimation using semi-quantitative RT-PCR from nine-week-old mouse samples
Temperature	circRNA	Reference gene	Equation		R2	P
25°C	circFat3	mt-co1	Linear	Y=-0.1063X+0.7276	0.655067	0.089297
			Quadratic	Y=0.9726-0.3671X+0.03161X2	0.971276	0.028818
			Cubic	Y=1.0217-0.5122X+0.08829X2-0.004934X3	0.987258	0.142283
		28S rRNA	Linear	Y=-0.1019X+0.6980	0.601448	0.123276
			Quadratic	Y=0.9620-0.3829X+0.03406X2	0.939888	0.060112
			Cubic	Y=1.0326-0.5911X+0.1154X2-0.007082X3	0.972564	0.209929
		mt-co1/28S rRNA	Linear	Y=-0.1041X+0.7128	0.637464	0.105302
			Quadratic	Y=0.9673-0.3750X+0.03283X2	0.956765	0.043235
			Cubic	Y=1.0272-0.5517X+0.1018X2-0.006008X3	0.980641	0.176583

## Sheet: Supplementary Table 3
Supplementary Table 3. Establishment of the mathematical models for 25°C PMI estimation using semi-quantitative RT-PCR from nine-week-old mouse samples
Temperature	circRNA	Reference gene	Equation		R2	P
25°C	circFat3	mt-co1	Linear	Y=-0.1063X+0.7276	0.655067	0.089297
			Quadratic	Y=0.9726-0.3671X+0.03161X2	0.971276	0.028818
			Cubic	Y=1.0217-0.5122X+0.08829X2-0.004934X3	0.987258	0.142283
		28S rRNA	Linear	Y=-0.1019X+0.6980	0.601448	0.123276
			Quadratic	Y=0.9620-0.3829X+0.03406X2	0.939888	0.060112
			Cubic	Y=1.0326-0.5911X+0.1154X2-0.007082X3	0.972564	0.209929
		mt-co1/28S rRNA	Linear	Y=-0.1041X+0.7128	0.637464	0.105302
			Quadratic	Y=0.9673-0.3750X+0.03283X2	0.956765	0.043235
			Cubic	Y=1.0272-0.5517X+0.1018X2-0.006008X3	0.980641	0.176583
